# Supplementary material for: Clinical Outcomes in Patients with Cystic Fibrosis Receiving CFTR Modulators: A Comparison of Childhood Versus Adolescent Initiation
Source: Children (Basel). 2025 Jan 28;12(2):157. doi: 10.3390/children12020157 (PMC11854606; doi:10.3390/children12020157)
Supplement: Supplementary file 1 [file children-12-00157-s001.zip]

Archive with 1 entries (1 files):
- children-3408026-supplementary.pdf
